# Supplementary material for: Isomaltulose Exhibits Prebiotic Activity, and Modulates Gut Microbiota, the Production of Short Chain Fatty Acids, and Secondary Bile Acids in Rats
Source: Molecules. 2021 Apr 23;26(9):2464. doi: 10.3390/molecules26092464 (PMC8122910; doi:10.3390/molecules26092464)
Supplement: Supplementary file 1 [file molecules-26-02464-s001.zip]

Archive with 2 entries (2 files):
- Supplementary Figure.pdf
- Supplementary Table KEGG.xlsx
