# Supplementary material for: Isomaltulose Exhibits Prebiotic Activity, and Modulates Gut Microbiota, the Production of Short Chain Fatty Acids, and Secondary Bile Acids in Rats
Source: Molecules. 2021 Apr 23;26(9):2464. doi: 10.3390/molecules26092464 (PMC8122910; doi:10.3390/molecules26092464)
Supplement: Supplementary file 1 [file molecules-26-02464-s001.zip › Supplementary Table KEGG.xlsx]

## Sheet: Supplementary Table S1
Supplementary Table S1. The functional composition of gut microbiota predicted by PICRUSt2 using 16S rRNA sequencing data.
Class1_name	Class2_name	Class3_name	Control	IsoMTL
Metabolism	Global and overview maps	2-Oxocarboxylic acid metabolism	0.0074944	0.00681171
Metabolism	Biosynthesis of other secondary metabolites	Acarbose and validamycin biosynthesis	0.000965304	0.00097311
Metabolism	Amino acid metabolism	Alanine, aspartate and glutamate metabolism	0.0095509	0.00992142
Metabolism	Carbohydrate metabolism	Amino sugar and nucleotide sugar metabolism	0.013612	0.0148409
Metabolism	Xenobiotics biodegradation and metabolism	Aminobenzoate degradation	0.000422486	0.000427281
Metabolism	Lipid metabolism	Arachidonic acid metabolism	0.000136032	6.789e-05
Metabolism	Amino acid metabolism	Arginine and proline metabolism	0.00338587	0.00344779
Metabolism	Amino acid metabolism	Arginine biosynthesis	0.00459815	0.00395835
Metabolism	Carbohydrate metabolism	Ascorbate and aldarate metabolism	0.000688373	0.000797722
Metabolism	Xenobiotics biodegradation and metabolism	Atrazine degradation	9.81284e-05	0.000171027
Metabolism	Xenobiotics biodegradation and metabolism	Benzoate degradation	0.000833277	0.0008331
Metabolism	Global and overview maps	Biosynthesis of amino acids	0.0404086	0.0390207
Metabolism	Metabolism of terpenoids and polyketides	Biosynthesis of ansamycins	0.000922694	0.000871766
Metabolism	Global and overview maps	Biosynthesis of antibiotics	0.0563393	0.0548072
Metabolism	Global and overview maps	Biosynthesis of secondary metabolites	0.0764092	0.0739584
Metabolism	Metabolism of terpenoids and polyketides	Biosynthesis of siderophore group nonribosomal peptides	7.48509e-05	6.73556e-05
Metabolism	Lipid metabolism	Biosynthesis of unsaturated fatty acids	0.00110654	0.00113975
Metabolism	Metabolism of terpenoids and polyketides	Biosynthesis of vancomycin group antibiotics	0.000508573	0.000530136
Metabolism	Metabolism of cofactors and vitamins	Biotin metabolism	0.00319329	0.0032005
Metabolism	Carbohydrate metabolism	Butanoate metabolism	0.0056203	0.00514766
Metabolism	Carbohydrate metabolism	C5-Branched dibasic acid metabolism	0.00213407	0.00220715
Metabolism	Xenobiotics biodegradation and metabolism	Caprolactam degradation	2.27067e-06	1.86133e-06
Metabolism	Biosynthesis of other secondary metabolites	Carbapenem biosynthesis	0.000765356	0.000687752
Metabolism	Energy metabolism	Carbon fixation in photosynthetic organisms	0.00496898	0.005016
Metabolism	Energy metabolism	Carbon fixation pathways in prokaryotes	0.00900603	0.00864134
Metabolism	Global and overview maps	Carbon metabolism	0.0254577	0.0255899
Metabolism	Metabolism of terpenoids and polyketides	Carotenoid biosynthesis	6.33075e-05	5.85088e-05
Metabolism	Xenobiotics biodegradation and metabolism	Chloroalkane and chloroalkene degradation	0.000709664	0.00123842
Metabolism	Xenobiotics biodegradation and metabolism	Chlorocyclohexane and chlorobenzene degradation	8.7091e-05	0.000225526
Metabolism	Carbohydrate metabolism	Citrate cycle (TCA cycle)	0.00550698	0.00495808
Metabolism	Metabolism of other amino acids	Cyanoamino acid metabolism	0.00233028	0.00286115
Metabolism	Amino acid metabolism	Cysteine and methionine metabolism	0.0106854	0.0101478
Metabolism	Metabolism of other amino acids	D-Alanine metabolism	0.00132132	0.0013359
Metabolism	Metabolism of other amino acids	D-Arginine and D-ornithine metabolism	2.48902e-06	1.14173e-05
Metabolism	Metabolism of other amino acids	D-Glutamine and D-glutamate metabolism	0.00198882	0.00197178
Metabolism	Global and overview maps	Degradation of aromatic compounds	0.000777318	0.00129061
Metabolism	Xenobiotics biodegradation and metabolism	Dioxin degradation	0.000126311	0.000121051
Metabolism	Xenobiotics biodegradation and metabolism	Drug metabolism - cytochrome P450	0.00018641	0.000218197
Metabolism	Xenobiotics biodegradation and metabolism	Drug metabolism - other enzymes	0.00304832	0.00341838
Metabolism	Lipid metabolism	Ether lipid metabolism	7.80527e-06	1.65582e-05
Metabolism	Xenobiotics biodegradation and metabolism	Ethylbenzene degradation	5.18694e-07	7.87573e-06
Metabolism	Lipid metabolism	Fatty acid biosynthesis	0.00525795	0.00505274
Metabolism	Lipid metabolism	Fatty acid degradation	0.00138264	0.0016028
Metabolism	Global and overview maps	Fatty acid metabolism	0.00510809	0.00468145
Metabolism	Xenobiotics biodegradation and metabolism	Fluorobenzoate degradation	1.2081e-06	8.56382e-07
Metabolism	Metabolism of cofactors and vitamins	Folate biosynthesis	0.0028989	0.00301078
Metabolism	Carbohydrate metabolism	Fructose and mannose metabolism	0.00746776	0.00812151
Metabolism	Carbohydrate metabolism	Galactose metabolism	0.00743366	0.00971607
Metabolism	Metabolism of terpenoids and polyketides	Geraniol degradation	3.38592e-05	7.85903e-05
Metabolism	Metabolism of other amino acids	Glutathione metabolism	0.00146564	0.00160581
Metabolism	Lipid metabolism	Glycerolipid metabolism	0.0037699	0.00414463
Metabolism	Lipid metabolism	Glycerophospholipid metabolism	0.00509821	0.0054507
Metabolism	Amino acid metabolism	Glycine, serine and threonine metabolism	0.00753983	0.00707939
Metabolism	Carbohydrate metabolism	Glycolysis / Gluconeogenesis	0.0115353	0.0116154
Metabolism	Glycan biosynthesis and metabolism	Glycosaminoglycan degradation	0.000894284	0.00105936
Metabolism	Glycan biosynthesis and metabolism	Glycosphingolipid biosynthesis - ganglio series	0.000398666	0.000579978
Metabolism	Glycan biosynthesis and metabolism	Glycosphingolipid biosynthesis - globo and isoglobo series	0.000860734	0.00137538
Metabolism	Carbohydrate metabolism	Glyoxylate and dicarboxylate metabolism	0.00612676	0.00645767
Metabolism	Amino acid metabolism	Histidine metabolism	0.00401988	0.00426947
Metabolism	Carbohydrate metabolism	Inositol phosphate metabolism	0.00139399	0.00138939
Metabolism	Biosynthesis of other secondary metabolites	Isoquinoline alkaloid biosynthesis	5.0724e-08	5.66566e-08
Metabolism	Metabolism of terpenoids and polyketides	Limonene and pinene degradation	0.000111085	0.000218983
Metabolism	Lipid metabolism	Linoleic acid metabolism	3.587e-06	9.392e-06
Metabolism	Metabolism of cofactors and vitamins	Lipoic acid metabolism	0.00033818	0.000275065
Metabolism	Glycan biosynthesis and metabolism	Lipopolysaccharide biosynthesis	0.00124331	0.0016299
Metabolism	Amino acid metabolism	Lysine biosynthesis	0.00669506	0.00649263
Metabolism	Amino acid metabolism	Lysine degradation	0.000906942	0.00091924
Metabolism	Glycan biosynthesis and metabolism	Mannose type O-glycan biosynthesis	2.58531e-08	6.12502e-07
Metabolism	Global and overview maps	Metabolic pathways	0.168962	0.169899
Metabolism	Xenobiotics biodegradation and metabolism	Metabolism of xenobiotics by cytochrome P450	0.000186184	0.000218749
Metabolism	Energy metabolism	Methane metabolism	0.00624003	0.00654806
Metabolism	Global and overview maps	Microbial metabolism in diverse environments	0.0381936	0.0397187
Metabolism	Biosynthesis of other secondary metabolites	Monobactam biosynthesis	0.00243551	0.00238922
Metabolism	Glycan biosynthesis and metabolism	N-Glycan biosynthesis	0.000152909	0.000210793
Metabolism	Xenobiotics biodegradation and metabolism	Naphthalene degradation	0.000461512	0.000742528
Metabolism	Biosynthesis of other secondary metabolites	Neomycin, kanamycin and gentamicin biosynthesis	0.000755383	0.000821849
Metabolism	Metabolism of cofactors and vitamins	Nicotinate and nicotinamide metabolism	0.00527468	0.00480945
Metabolism	Energy metabolism	Nitrogen metabolism	0.00312218	0.00333914
Metabolism	Xenobiotics biodegradation and metabolism	Nitrotoluene degradation	0.00052263	0.000562206
Metabolism	Metabolism of terpenoids and polyketides	Nonribosomal peptide structures	0.000184629	0.000304788
Metabolism	Biosynthesis of other secondary metabolites	Novobiocin biosynthesis	0.00116309	0.00100075
Metabolism	Metabolism of cofactors and vitamins	One carbon pool by folate	0.0088586	0.0083516
Metabolism	Glycan biosynthesis and metabolism	Other glycan degradation	0.00183385	0.0026519
Metabolism	Glycan biosynthesis and metabolism	Other types of O-glycan biosynthesis	2.58531e-08	6.12502e-07
Metabolism	Energy metabolism	Oxidative phosphorylation	0.00951555	0.0105522
Metabolism	Metabolism of cofactors and vitamins	Pantothenate and CoA biosynthesis	0.00525646	0.00511584
Metabolism	Biosynthesis of other secondary metabolites	Penicillin and cephalosporin biosynthesis	9.3669e-05	0.000188824
Metabolism	Carbohydrate metabolism	Pentose and glucuronate interconversions	0.00350217	0.00373467
Metabolism	Carbohydrate metabolism	Pentose phosphate pathway	0.00790304	0.00805701
Metabolism	Glycan biosynthesis and metabolism	Peptidoglycan biosynthesis	0.00848383	0.00828002
Metabolism	Amino acid metabolism	Phenylalanine metabolism	0.00167614	0.00121642
Metabolism	Amino acid metabolism	Phenylalanine, tyrosine and tryptophan biosynthesis	0.00736815	0.00609384
Metabolism	Biosynthesis of other secondary metabolites	Phenylpropanoid biosynthesis	0.00110477	0.00148814
Metabolism	Metabolism of other amino acids	Phosphonate and phosphinate metabolism	0.000370207	0.000466642
Metabolism	Energy metabolism	Photosynthesis	0.00406758	0.00494387
Metabolism	Xenobiotics biodegradation and metabolism	Polycyclic aromatic hydrocarbon degradation	1.55473e-06	6.85123e-07
Metabolism	Metabolism of terpenoids and polyketides	Polyketide sugar unit biosynthesis	0.00180394	0.00211751
Metabolism	Metabolism of cofactors and vitamins	Porphyrin and chlorophyll metabolism	0.00737799	0.00606398
Metabolism	Lipid metabolism	Primary bile acid biosynthesis	7.36477e-09	1.41542e-08
Metabolism	Carbohydrate metabolism	Propanoate metabolism	0.00508675	0.00524278
Metabolism	Nucleotide metabolism	Purine metabolism	0.0219181	0.0219813
Metabolism	Nucleotide metabolism	Pyrimidine metabolism	0.0190458	0.0192498
Metabolism	Carbohydrate metabolism	Pyruvate metabolism	0.0109956	0.0116281
Metabolism	Metabolism of cofactors and vitamins	Retinol metabolism	0.00018491	0.000217318
Metabolism	Metabolism of cofactors and vitamins	Riboflavin metabolism	0.00165057	0.00130131
Metabolism	Lipid metabolism	Secondary bile acid biosynthesis	0.000275344	0.000539788
Metabolism	Metabolism of other amino acids	Selenocompound metabolism	0.0027574	0.00307392
Metabolism	Metabolism of terpenoids and polyketides	Sesquiterpenoid and triterpenoid biosynthesis	3.17526e-05	3.63015e-05
Metabolism	Lipid metabolism	Sphingolipid metabolism	0.00161399	0.00220884
Metabolism	Carbohydrate metabolism	Starch and sucrose metabolism	0.00992251	0.0113103
Metabolism	Lipid metabolism	Steroid biosynthesis	1.58919e-05	1.81646e-05
Metabolism	Xenobiotics biodegradation and metabolism	Steroid degradation	3.48367e-08	4.42745e-08
Metabolism	Lipid metabolism	Steroid hormone biosynthesis	2.74067e-05	6.0987e-05
Metabolism	Biosynthesis of other secondary metabolites	Stilbenoid, diarylheptanoid and gingerol biosynthesis	4.20694e-08	2.77227e-08
Metabolism	Biosynthesis of other secondary metabolites	Streptomycin biosynthesis	0.00333562	0.00374935
Metabolism	Xenobiotics biodegradation and metabolism	Styrene degradation	7.84576e-05	6.48803e-05
Metabolism	Energy metabolism	Sulfur metabolism	0.00286394	0.00331999
Metabolism	Lipid metabolism	Synthesis and degradation of ketone bodies	0.000342993	0.00026401
Metabolism	Metabolism of other amino acids	Taurine and hypotaurine metabolism	0.00119683	0.00134231
Metabolism	Metabolism of terpenoids and polyketides	Terpenoid backbone biosynthesis	0.0056482	0.00525572
Metabolism	Metabolism of terpenoids and polyketides	Tetracycline biosynthesis	0.000935009	0.00106172
Metabolism	Metabolism of cofactors and vitamins	Thiamine metabolism	0.00402438	0.00348121
Metabolism	Xenobiotics biodegradation and metabolism	Toluene degradation	2.22288e-06	2.18468e-06
Metabolism	Biosynthesis of other secondary metabolites	Tropane, piperidine and pyridine alkaloid biosynthesis	0.000404864	0.000360463
Metabolism	Amino acid metabolism	Tryptophan metabolism	0.000557007	0.000466576
Metabolism	Amino acid metabolism	Tyrosine metabolism	0.00135932	0.00156017
Metabolism	Metabolism of cofactors and vitamins	Ubiquinone and other terpenoid-quinone biosynthesis	0.000818836	0.000927612
Metabolism	Amino acid metabolism	Valine, leucine and isoleucine biosynthesis	0.00399063	0.00381577
Metabolism	Amino acid metabolism	Valine, leucine and isoleucine degradation	0.00162481	0.00163744
Metabolism	Glycan biosynthesis and metabolism	Various types of N-glycan biosynthesis	2.31315e-07	2.49753e-08
Metabolism	Metabolism of cofactors and vitamins	Vitamin B6 metabolism	0.00166448	0.00156326
Metabolism	Xenobiotics biodegradation and metabolism	Xylene degradation	0.000128225	0.00012309
Metabolism	Metabolism of terpenoids and polyketides	Zeatin biosynthesis	0.000561193	0.000560536
Metabolism	Lipid metabolism	alpha-Linolenic acid metabolism	4.07246e-06	1.72299e-05
Metabolism	Metabolism of other amino acids	beta-Alanine metabolism	0.000864749	0.000995147
Cellular Processes	Cell growth and death	Apoptosis	0.000163998	0.000198903
Cellular Processes	Cell growth and death	Apoptosis - fly	0.000203157	0.000170353
Cellular Processes	Cell growth and death	Apoptosis - multiple species	1.13354e-06	1.12248e-07
Cellular Processes	Cell motility	Bacterial chemotaxis	0.00425167	0.000938274
Cellular Processes	Cellular community - prokaryotes	Biofilm formation - Vibrio cholerae	0.000808337	0.000595276
Cellular Processes	Cell growth and death	Cell cycle - Caulobacter	0.00508132	0.00510224
Cellular Processes	Cell motility	Flagellar assembly	0.00509358	0.000494332
Cellular Processes	Transport and catabolism	Lysosome	0.00104439	0.00175388
Cellular Processes	Cell growth and death	Meiosis - yeast	1.6099e-06	5.68682e-07
Cellular Processes	Transport and catabolism	Peroxisome	0.00102109	0.00111538
Cellular Processes	Cellular community - prokaryotes	Quorum sensing	0.0135663	0.0138007
Cellular Processes	Cell growth and death	p53 signaling pathway	1.13354e-06	1.12248e-07
Genetic Information Processing	Translation	Aminoacyl-tRNA biosynthesis	0.0117842	0.0112639
Genetic Information Processing	Transcription	Basal transcription factors	7.49855e-07	3.06112e-07
Genetic Information Processing	Replication and repair	Base excision repair	0.00446011	0.00452866
Genetic Information Processing	Replication and repair	DNA replication	0.00676812	0.00654758
Genetic Information Processing	Replication and repair	Homologous recombination	0.00988398	0.00987715
Genetic Information Processing	Replication and repair	Mismatch repair	0.00830253	0.00811838
Genetic Information Processing	Replication and repair	Non-homologous end-joining	5.55652e-05	2.09863e-06
Genetic Information Processing	Replication and repair	Nucleotide excision repair	0.00407485	0.00396683
Genetic Information Processing	Folding, sorting and degradation	Proteasome	0.000296946	0.00012522
Genetic Information Processing	Folding, sorting and degradation	Protein export	0.00608834	0.00579902
Genetic Information Processing	Folding, sorting and degradation	Protein processing in endoplasmic reticulum	0.000814458	0.000735279
Genetic Information Processing	Folding, sorting and degradation	RNA degradation	0.00605768	0.00620292
Genetic Information Processing	Transcription	RNA polymerase	0.00187924	0.00171101
Genetic Information Processing	Translation	RNA transport	0.0010349	0.00115938
Genetic Information Processing	Translation	Ribosome	0.0265806	0.0255439
Genetic Information Processing	Translation	Ribosome biogenesis in eukaryotes	0.000482922	0.000465293
Genetic Information Processing	Folding, sorting and degradation	Sulfur relay system	0.0030659	0.00279611
Genetic Information Processing	Folding, sorting and degradation	Ubiquitin mediated proteolysis	6.61301e-05	0.000102759
Organismal Systems	Endocrine system	Adipocytokine signaling pathway	0.00048449	0.000463982
Organismal Systems	Immune system	Antigen processing and presentation	0.000398807	0.000356921
Organismal Systems	Digestive system	Carbohydrate digestion and absorption	9.93314e-05	6.31102e-05
Organismal Systems	Circulatory system	Cardiac muscle contraction	3.32392e-06	2.60229e-07
Organismal Systems	Nervous system	Dopaminergic synapse	6.74607e-07	1.98322e-08
Organismal Systems	Endocrine system	Estrogen signaling pathway	0.000398807	0.000356921
Organismal Systems	Nervous system	GABAergic synapse	0.00117183	0.00132377
Organismal Systems	Endocrine system	Glucagon signaling pathway	0.00207465	0.00220205
Organismal Systems	Nervous system	Glutamatergic synapse	0.00109979	0.00121429
Organismal Systems	Endocrine system	Insulin signaling pathway	0.000737998	0.00065687
Organismal Systems	Aging	Longevity regulating pathway	0.000150895	0.000149566
Organismal Systems	Aging	Longevity regulating pathway - multiple species	0.00059568	0.000530052
Organismal Systems	Aging	Longevity regulating pathway - worm	0.00164931	0.00154416
Organismal Systems	Endocrine system	Melanogenesis	1.65597e-08	7.25203e-09
Organismal Systems	Digestive system	Mineral absorption	4.04519e-05	2.39661e-05
Organismal Systems	Immune system	NOD-like receptor signaling pathway	0.000398807	0.000356921
Organismal Systems	Endocrine system	PPAR signaling pathway	0.00115386	0.00104649
Organismal Systems	Environmental adaptation	Plant-pathogen interaction	0.0018055	0.00136408
Organismal Systems	Endocrine system	Progesterone-mediated oocyte maturation	0.000398807	0.000356921
Organismal Systems	Endocrine system	Prolactin signaling pathway	0.000255661	0.000365464
Organismal Systems	Digestive system	Protein digestion and absorption	0.000160383	0.000190616
Organismal Systems	Excretory system	Proximal tubule bicarbonate reclamation	0.000200038	0.000208654
Organismal Systems	Immune system	RIG-I-like receptor signaling pathway	3.15292e-05	1.42671e-05
Organismal Systems	Endocrine system	Renin-angiotensin system	3.98883e-05	1.37865e-05
Organismal Systems	Digestive system	Salivary secretion	9.70888e-05	6.22498e-05
Organismal Systems	Nervous system	Serotonergic synapse	6.74607e-07	1.98322e-08
Organismal Systems	Endocrine system	Thyroid hormone synthesis	0.000148601	0.000113521
Environmental Information Processing	Membrane transport	ABC transporters	0.0276564	0.0315423
Environmental Information Processing	Signal transduction	AMPK signaling pathway	0.00107288	0.00102832
Environmental Information Processing	Membrane transport	Bacterial secretion system	0.00568384	0.00642992
Environmental Information Processing	Signaling molecules and interaction	Cytokine-cytokine receptor interaction	0.00048065	0.000461603
Environmental Information Processing	Signal transduction	FoxO signaling pathway	0.000251703	0.000191746
Environmental Information Processing	Signal transduction	HIF-1 signaling pathway	0.00112404	0.00113828
Environmental Information Processing	Signal transduction	MAPK signaling pathway - fly	0.000130149	0.00012974
Environmental Information Processing	Signal transduction	MAPK signaling pathway - yeast	2.0746e-05	1.9826e-05
Environmental Information Processing	Signal transduction	PI3K-Akt signaling pathway	0.000499614	0.000399101
Environmental Information Processing	Signal transduction	Phosphatidylinositol signaling system	0.000786117	0.000861458
Environmental Information Processing	Signal transduction	Phospholipase D signaling pathway	0.000202256	0.000224408
Environmental Information Processing	Membrane transport	Phosphotransferase system (PTS)	0.00241357	0.00394451
Environmental Information Processing	Signal transduction	Plant hormone signal transduction	1.03182e-05	1.93817e-07
Environmental Information Processing	Signal transduction	Two-component system	0.0214266	0.0194312
Environmental Information Processing	Signal transduction	cAMP signaling pathway	6.1725e-07	2.27526e-07
Human Diseases	Infectious diseases: Parasitic	African trypanosomiasis	1.18015e-05	1.20053e-06
Human Diseases	Substance dependence	Alcoholism	6.74607e-07	1.98322e-08
Human Diseases	Neurodegenerative diseases	Alzheimer disease	0.00049726	0.000464271
Human Diseases	Infectious diseases: Parasitic	Amoebiasis	0.000285121	0.000442595
Human Diseases	Substance dependence	Amphetamine addiction	6.74607e-07	1.98322e-08
Human Diseases	Neurodegenerative diseases	Amyotrophic lateral sclerosis (ALS)	4.11644e-05	2.69179e-05
Human Diseases	Infectious diseases: Bacterial	Bacterial invasion of epithelial cells	2.53434e-06	8.55287e-07
Human Diseases	Cancers: Specific types	Bladder cancer	7.78449e-07	3.74887e-07
Human Diseases	Drug resistance: Antimicrobial	Cationic antimicrobial peptide (CAMP) resistance	0.00235057	0.00229427
Human Diseases	Cancers: Overview	Central carbon metabolism in cancer	0.00283699	0.00317361
Human Diseases	Infectious diseases: Parasitic	Chagas disease (American trypanosomiasis)	9.36468e-07	1.11109e-06
Human Diseases	Cancers: Overview	Chemical carcinogenesis	1.65852e-06	1.06184e-06
Human Diseases	Cancers: Overview	Choline metabolism in cancer	0.000202339	0.000224533
Human Diseases	Substance dependence	Cocaine addiction	6.74607e-07	1.98322e-08
Human Diseases	Cancers: Specific types	Colorectal cancer	1.13354e-06	1.12248e-07
Human Diseases	Infectious diseases: Bacterial	Epithelial cell signaling in Helicobacter pylori infection	0.00077875	0.000871539
Human Diseases	Infectious diseases: Viral	Hepatitis B	1.13354e-06	1.12248e-07
Human Diseases	Infectious diseases: Viral	Herpes simplex virus 1 infection	1.13354e-06	1.12248e-07
Human Diseases	Neurodegenerative diseases	Huntington disease	0.000286988	0.000195855
Human Diseases	Infectious diseases: Viral	Influenza A	1.13354e-06	1.12248e-07
Human Diseases	Endocrine and metabolic diseases	Insulin resistance	0.00113261	0.00110927
Human Diseases	Infectious diseases: Bacterial	Legionellosis	0.00119102	0.000947031
Human Diseases	Cancers: Overview	MicroRNAs in cancer	0.00077368	0.00100914
Human Diseases	Endocrine and metabolic diseases	Non-alcoholic fatty liver disease (NAFLD)	4.45746e-06	3.72478e-07
Human Diseases	Neurodegenerative diseases	Parkinson disease	4.45746e-06	3.72478e-07
Human Diseases	Infectious diseases: Bacterial	Pathogenic Escherichia coli infection	6.85388e-08	5.34271e-08
Human Diseases	Cancers: Overview	Pathways in cancer	0.000466948	0.00047671
Human Diseases	Infectious diseases: Bacterial	Pertussis	0.000111166	0.000163055
Human Diseases	Drug resistance: Antineoplastic	Platinum drug resistance	1.95866e-06	9.71058e-07
Human Diseases	Immune diseases	Primary immunodeficiency	0.000396168	0.000422561
Human Diseases	Neurodegenerative diseases	Prion diseases	1.92849e-05	6.97966e-06
Human Diseases	Cancers: Specific types	Prostate cancer	0.000399632	0.00035778
Human Diseases	Cancers: Overview	Proteoglycans in cancer	0.000480699	0.000461623
Human Diseases	Cancers: Specific types	Renal cell carcinoma	6.70079e-05	0.000119677
Human Diseases	Infectious diseases: Bacterial	Salmonella infection	0.000318115	0.000118975
Human Diseases	Infectious diseases: Bacterial	Shigellosis	8.22466e-07	6.41126e-07
Human Diseases	Cancers: Specific types	Small cell lung cancer	1.13354e-06	1.12248e-07
Human Diseases	Infectious diseases: Bacterial	Staphylococcus aureus infection	0.000383517	0.000468791
Human Diseases	Infectious diseases: Parasitic	Toxoplasmosis	1.13354e-06	1.12248e-07
Human Diseases	Infectious diseases: Bacterial	Tuberculosis	0.00148033	0.00144313
Human Diseases	Endocrine and metabolic diseases	Type I diabetes mellitus	0.000553479	0.000571402
Human Diseases	Endocrine and metabolic diseases	Type II diabetes mellitus	0.00049441	0.000467128
Human Diseases	Drug resistance: Antimicrobial	Vancomycin resistance	0.00348715	0.00341642
Human Diseases	Infectious diseases: Bacterial	Vibrio cholerae infection	7.6439e-05	0.000132439
Human Diseases	Cancers: Overview	Viral carcinogenesis	0.000492168	0.000466268
Human Diseases	Cardiovascular diseases	Viral myocarditis	1.13354e-06	1.12248e-07
Human Diseases	Drug resistance: Antimicrobial	beta-Lactam resistance	0.00373157	0.00405915
